# Supplementary material for: Comprehensive LC-ESI-HRMS/MS Profiling and Assessment of Texture, Predicted Glycaemic Index, Antioxidant Activity and Digestive Enzyme Inhibition of Gluten- and Lactose-Free Cookies Enriched with Pomegranate By-Products
Source: Foods. 2026 Jan 28;15(3):457. doi: 10.3390/foods15030457 (PMC12897374; doi:10.3390/foods15030457)
Supplement: Supplementary file 1 [file foods-15-00457-s001.zip]

Archive with 1 entries (1 files):
- foods-4087052-supplementary.pdf
